# Supplementary material for: In Vivo Healthy Benefits of Galacto-Oligosaccharides from Lupinus albus (LA-GOS) in Butyrate Production through Intestinal Microbiota
Source: Biomolecules. 2021 Nov 9;11(11):1658. doi: 10.3390/biom11111658 (PMC8615603; doi:10.3390/biom11111658)
Supplement: Supplementary file 1 [file biomolecules-11-01658-s001.zip]

Archive with 1 entries (1 files):
- biomolecules-1410463-supplementary.pdf
